# Supplementary material for: LeptoDB: an integrated database of genomics and proteomics resource of Leptospira
Source: Database (Oxford). 2018 Jun 12;2018:bay057. doi: 10.1093/database/bay057 (PMC6007218; doi:10.1093/database/bay057)
Supplement: Supplementary Data [file bay057_supp_data.zip]

Archive with 2 entries (2 files):
- Supplementary Figure S1.pdf
- Supplementary Table S1.xlsx
