# Supplementary material for: LeptoDB: an integrated database of genomics and proteomics resource of Leptospira
Source: Database (Oxford). 2018 Jun 12;2018:bay057. doi: 10.1093/database/bay057 (PMC6007218; doi:10.1093/database/bay057)
Supplement: Supplementary Data [file bay057_supp_data.zip › Supplementary Table S1.xlsx]

## Sheet: Table S1
Table S1. List of PDB ids used to model protein structures.
Protein Name	Template (PDB ID)
UDP-3-O-acyl-N-acetylglucosamine deacetylase	2VES
UDP-3-O-[3-hydroxymyristoyl] glucosamine N-acyltransferase	4IHF
2-dehydro-3-deoxyphosphooctonate aldolase	2NWR
3-deoxy-manno-octulosonate cytidylyltransferase	3OAM
Phosphoheptose isomerase	2XBL
UDP-N-acetylglucosamine 1-carboxyvinyltransferase	1DLG
UDP-N-acetylmuramoyl-L-alanyl-D-glutamate--2,6-diaminopimelate ligase	1E8C
UDP-N-acetylmuramoyl-tripeptide--D-alanyl-D-alanine ligase	3ZL8
Indole-3-glycerol phosphate synthase	1VC4
Anthranilate phosphoribosyltransferase	4GTN
fatty acid/phospholipid synthesis protein	1U7N
Translation initiation factor IF-1	2N8N
Pyridoxal phosphate biosynthesis protein	3LXY
Pyridoxal phosphate biosynthesic protein	1HO1
50 S ribosomal protein L6	1RL6
L-lysine 2,3-aminomutase	2A5H
Cell division protein FtsZ	2VAM
Chemotaxis protein methyltransferase	5FTW
Type III beta-ketoacyl synthase-like protein	4Z19
6,7-dimethyl-8-ribityllumazine synthase	1HQK
Probable 2,3-bisphosphoglycerate-independent phosphoglycerate mutase	3IGY
4-hydroxy-3-methylbut-2-enyl diphosphate reductase	3URK
Aspartate 1-decarboxylase	1PQH
Methylglyoxal synthase	1B93
Uroporphyrinogen-III C-methyltransferase	2YBQ
N5-carboxyaminoimidazole ribonucleotide synthase	4E4T
Glutamate--cysteine ligase	3NZT
Perosamine synthetase	3DR4
NADPH-dependent 7-cyano-7-deazaguanine reductase	4FGC
Biotin synthase	1R30
HPr kinase/phosphorylase	1KO7
Tyrosine recombinase XerD	1A0P
Primosomal protein N'	4NL4
Imidazoleglycerol-phosphate dehydratase	4MU0
Histidinol-phosphate aminotransferase	3GET
ATP phosphoribosyltransferase	1VE4
Imidazole glycerol phosphate synthase subunit HisH	4GUD
Homoserine O-acetyltransferase	2PL5
